# Supplementary material for: Reconstructing genetic mating systems in the absence of parental information in colonially breeding waterbirds
Source: BMC Evol Biol. 2011 Jul 8;11:196. doi: 10.1186/1471-2148-11-196 (PMC3141440; doi:10.1186/1471-2148-11-196)
Supplement: Additional file 1 — Table S1 - Excel spreadsheet. Laboratory conditions for polymerase chain reaction (PCR) of microsatellite loci amplified in the Wood Stork, the Roseate Spoonbill and the Great Egret. Wood Stork and Roseate Spoonbill microsatellites were amplified using 0.5 U Taq DNA polymerase (Fermentas Inc, Glen Burnie, MD, U. S. A.); Great Egret microsatellites were amplified using 1U Taq DNA polymerase (Biotools B&M Labs, S.A., Madrid, Spain). [file 1471-2148-11-196-S1.XLSX]

## Sheet: Plan1
Additional file 1 - Table S1
Laboratory conditions for polymerase chain reaction (PCR) of microsatellite loci amplified in the Wood Stork, the Roseate Spoonbill and the Great Egret.
Wood Stork and Roseate Spoonbill microsatellites were amplified using 0.5 U Taq DNA polymerase (Fermentas Inc, Glen Burnie, MD, U.S.);
Great Egret microsatellites were amplified using 1U Taq DNA polymerase (Biotools B&M Labs, S.A., Madrid, Spain)
Tomasulo-Seccomandi et al., 2003; 2) Sawyer & Benjamin, 2006; 3) MacGuire & Noore, 2002;
* Dynamic fluorescent labelling of primers (Boutin-Ganache et al. 2001)
Species	Primer name	Primer sequence	Annealing temperature	[MgSO4] mmol l-1	[Primer] μmol l-1	Fluorescent dye
		(5´- 3´; F: forward; R: reverse)
Wood Stork (Mycteria Americana)1	WSμ03	F-AGAAGCCAAATTGATTAGA	60°C	2.5	0.16	HEX
		R-ACAAAGTTGCGGAGAA
	WSμ08	F-TGTCTTTCCAGGTAGTTTT	60°C	2.5	0.8	HEX
		R-TACAACTGTTCGTGCTTT
	WSμ09	F-GGTAACAGCGAGTTGGAT	60°C	2.5	0.16	NED
		R-TAATGCCAATAAGTGCTTAG
	WSμ13	F-AGGGCTCATCAATAGTGT	60°C	2.5	0.8	NED
		R-GTTTGCCCACTGTGTCAACT
	WSμ14	F-AAATGAGCACGGTATT	60°C	2.5	0.16	HEX
		R-GTTTCTGTGTTAGTGGCTAAG
	WSμ18	F-CATATACTAACTGGGTTTAATC	55°C	2.5	0.8	HEX
		R-GTTGTTCTGCGTTATTC
	WSμ20	F-CGGGCCTTTATCTATC	55°C	2.5	0.16	HEX
		R-ACAGTACCAAACCATTCA
	WSμ23	F-TTTTGGTGGGATTCATA	55°C	2.5	0.8	HEX
		R-ATAAAAGGGTTAGAAAGACT
	WSμ24	F-GTAAGGCATGAGAGACTAAG	55°C	2.5	0.16	FAM
		R-GTGTGATTTAGGATTGTT
Roseate Spoonbill (Platalea ajaja)2	Aajμ1	F-GATCACCACCATCTTAAATGATAA	55°C	1.5	0.4	HEX
		R-CTTCTGTTTGCCTCACATGG
	Aajμ2	F-CTTGATGCAAAGGAAACATCC	55°C	1.5	0.4	FAM
		R-GAGGTGCTTCCAGTTTCCTG
	Aajμ3	F-CCCATGGCCACATTATAAACTT	55°C	1.5	0.4	HEX
		R-GCTCTGGAGTAACTTGCTGGA
	Aajμ5	F-GGCTGAACACTGTTGTGCTCT	58°C	1.5	0.4	HEX
		R-GAACCAAGCCTCCCTGAATA
	WSμ03	F-AGAAGCCAAATTGATTAGA	60°C	1.5	0.4	HEX
		R-ACAAAGTTGCGGAGAA
Great Egret (Ardea alba egretta)3	Ah211	F-GCTCATCAGGAGTTGAATCTGGC	57ºC	1.5	0.2	TET
		R-TCTGTCATTCAGCAATGGACC
	Ah217	F-GCTCAGGCTCTGCTTTGTCTAC	57ºC	1.5	0.2	M-13*
		R-CACAGATTCAAAACAAGCACCATGC			0.8
	Ah320	F-TTAGGAGCAAGATTTTAAAGAAGGTGC	55ºC	1.5	0.2	FAM
		R-AAGTGCTGGGTCATACTGGAATAG
	Ah414	F-CATTCCAGCTGCTCTTCATTCTTG	56ºC	1.5	0.2	M-13*
		R-GGCAAAAGCAACTAGGGGC			0.8
	Ah522	F-TTGTGGGACTAAACAGTGAAGCAG	56ºC	1.5	0.2	M-13*
		R-CAAAGCTGATTTAAAGATGTTCCATCCC			0.8
	Ah630	F-TCCTCCTTCACAATGCTACTTGC	55ºC	1.5	0.2	M-13*
		R-CGGCAGGCAGTATTATTTCAGTGG			0.8
	WSμ03	F-AGAAGCCAAATTGATTAGA	60°C	1.5	0.2	HEX
		R-ACAAAGTTGCGGAGAA
