# Supplementary material for: Reconstructing genetic mating systems in the absence of parental information in colonially breeding waterbirds
Source: BMC Evol Biol. 2011 Jul 8;11:196. doi: 10.1186/1471-2148-11-196 (PMC3141440; doi:10.1186/1471-2148-11-196)
Supplement: Additional file 2 — Table S2 - Excel spreadsheet. Estimates of population-genetic parameters of microsatellite diversity for Roseate Spoonbill, Wood Stork and Great Egret samples from Amapa State, Pantanal region and Rio Grande do Sul State, Brazil. N: number of individuals analyzed, A: number of alleles, HO: observed heterozygosity, HE: expected heterozygosity, PEHW: probability of the exact test for deviation from Hardy-Weinberg Equilibrium, PE: single-locus probability of exclusion (Waits et al. 2001), and PI: probability of identity (Jamieson & Taylor 1997) for increasing locus-combinations. [file 1471-2148-11-196-S2.XLSX]

## Sheet: Plan1
Additional file 2 - Table S2.
Estimates of population-genetic parameters of microsatellite diversity for Roseate Spoonbill, Wood Stork and Great Egret samples from Amapa State, Pantanal region and Rio Grande do Sul State, Brazil.
N: number of individuals analyzed, A: number of alleles, HO: observed heterozygosity, HE: expected heterozygosity, PEHW: probability of the exact test for deviation from
Hardy-Weinberg Equilibrium, PE: single-locus probability of exclusion (Waits et al. 2001), and PI: probability of identity (Jamieson & Taylor 1997) for increasing locus-combinations.
Wood Stork
	Pantanal							Amapa
Locus	N	A	HE	HO	PEHW	PE	PI	N	A	HE	HO	PEHW	PE	PI
WSµ03	70	3	0.577	0.271	0.058	0.52	0.02	55	3	0.369	0.164	0.051	0.52	0.022
WSµ08	74	2	0.477	0.324	0.053	0.28	0.0077	71	2	0.492	0.479	0.36	0.28	0.0081
WSµ09	74	3	0.053	0.054	0.229	0.52	0.005	72	2	0.08	0.083	0.887	0.28	0.006
WSµ13	75	2	0.278	0.28	0.112	0.28	0.0026	70	3	0.281	0.271	0.75	0.52	0.0031
WSµ14	71	4	0.646	0.634	0.879	0.68	0.0006	72	5	0.627	0.556	0.365	0.77	0.0007
WSµ18	75	2	0.499	0.52	0.054	0.28	0.0002	71	3	0.5	0.507	0.052	0.52	0.0003
WSµ20	74	4	0.252	0.041	0.059	0.68	<0.001	72	3	0.213	0.097	0.054	0.52	<0.001
WSµ23	75	3	0.464	0.373	0.287	0.52	<0.001	64	3	0.488	0.5	0.188	0.52	<0.001
WSµ24	75	4	0.195	0.173	0.886	0.68	<0.001	71	3	0.169	0.183	0.084	0.52	<0.001
Roseate Spoonbill
	Pantanal							Amapa
Locus	N	A	Ho	He	PEHW	PE	PI	N	A	Ho	He	PEHW	PE	PI
Aaju1	38	11	0.816	0.808	0.195	0.942	0.062	39	11	0.82	0.831	0.275	0.942	0.05
Aaju2	38	10	0.605	0.707	0.951	0.931	0.007	39	10	0.59	0.677	0.15	0.931	0.006
Aaju3	38	7	0.526	0.631	0.858	0.87	<0.001	39	6	0.436	0.554	0.118	0.831	<0.001
Aaju5	38	4	0.474	0.397	0.817	0.676	<0.001	39	6	0.538	0.635	0.12	0.831	<0.001
WS03	38	2	0.384	0.491	0.116	0.281	<0.001	39	2	0.405	0.473	0.185	0.281	<0.001
Great Egret
	Pantanal							Rio Grande do Sul
	N	A	Ho	He	PEHW	PE	PI	N	A	Ho	He	PEHW	PE	PI
Ah211	67	2	0.552	0.493	0.324	0.187	0.378	59	2	0.136	0.183	0.048	0.187	0.684
Ah217	67	6	0.761	0.613	0.139	0.66	0.071	59	8	0.458	0.485	0.059	0.743	0.195
Ah320	67	4	0.316	0.675	0.092	0.504	0.012	59	5	0.746	0.711	0.004	0.595	0.026
Ah414	67	15	0.552	0.748	0	0.864	0.001	59	12	0.831	0.85	0	0.829	0.001
Ah522	67	18	0.672	0.915	0.002	0.887	<0.001	59	15	0.508	0.898	0	0.863	<0.001
Ah630	67	3	0.418	0.534	0	0.37	<0.001	59	3	0.153	0.143	0.94	0.37	<0.001
WSµ03	64	2	0.281	0.404	0.015	0.187	<0.001	59	3	0.322	0.443	0.006	0.37	<0.001
