# Supplementary material for: Reconstructing genetic mating systems in the absence of parental information in colonially breeding waterbirds
Source: BMC Evol Biol. 2011 Jul 8;11:196. doi: 10.1186/1471-2148-11-196 (PMC3141440; doi:10.1186/1471-2148-11-196)
Supplement: Additional file 3 — Table S3 - Excel spreadsheet. Genetic relatedness ± standard error of Queller & Goodnight's index (1989) (Q&Gr) and of Lynch & Ritland's index (1999) (L&Rr) for 1.000 simulated pairs of unrelated (UR), half-sibs (HS) and full-sibs (FS), based on allelic frequencies observed in Roseate Spoonbills, Wood Storks and Great Egrets sampled in Amapa state, Pantanal region and Rio Grande do Sul state, Brazil. In parentheses, variances for each relationship category; lower variances are shown in bold. P-values of two-tailed t-tests for significance for differences between simulated and theoretically expected relatedness values (UR: 0; FS: 0.50; HS: 0.25) are shown in italics [(t0.05(2).999 = 1.962; critical P-value after Bonferroni correction = 0.0166]. [file 1471-2148-11-196-S3.XLSX]

## Sheet: Plan1
Additional file 3 - Table S3
Genetic relatedness ± standard error of Queller & Goodnight’s index (1989) (Q&Gr) and of Lynch & Ritland’s index (1999) (L&Rr) for 1.000 simulated pairs of unrelated (UR), half-sibs (HS) and full-sibs (FS),
based on allelic frequencies observed in Roseate Spoonbills, Wood Storks and Great Egrets sampled in Amapa state, Pantanal region and Rio Grande do Sul state, Brazil.
In parentheses, variances for each relationship category; lower variances are shown in bold. P-values of two-tailed t-tests for significance for differences between simulated
and theoretically expected relatedness values (UR: 0; FS: 0.50; HS: 0.25) are shown in italics [(t0.05(2).999 = 1.962; critical P-value after Bonferroni correction = 0.0166].
	Roseate Spoonbill
	Amapa			Pantanal			Rio Grande do Sul
Relationship	UR	HS	FS	UR	HS	FS	UR	HS	FS
Q&Gr	-0.004±0.089	0.245±0.067	0.484±0.074	-0.017±0.009	0.242±0.035	0.482±0.011	0.013±0.028	0.235±0.039	0.495±0.023
	-0.039	-0.076	-0.07	-0.068	-0.086	-0.085	-0.055	-0.098	-0.09
	0.6255	0.6145	0.0576	0.099	0.4206	0.0456	0.2109	0.1361	0.6007
L&Rr	-0.008±0.045	0.245± 0.016	0.517±0.095	-0.003±0.005	0.264± 0.065	0.514± 0.036	0.010±0.037	0.265±0.059	0.520± 0.019
	-0.086	-0.082	-0.265	-0.105	-0.183	-0.276	-0.103	-0.191	-0.378
	0.1903	0.6092	0.308	0.7121	0.3009	0.385	0.1741	0.2751	0.3114
	Wood Stork
	Amapa				Pantanal
Relationship	UR	HS	FS		UR	HS	FS
Q&Gr	-0.002±0.015	0.224±0.0128	0.469±0.012		-0.015±0.015	0.251±0.010	0.482±0.009
	-0.079	-0.096	-0.081		-0.08	-0.098	-0.085
	0.2315	0.0517	0.5364		0.3138	0.8738	0.0507
L&Rr	0.008±0.009	0.249±0.014	0.489±0.013		0.008±0.009	0.270±0.014	0.508±0.014
	-0.124	-0.208	-0.181		-0.227	-0.203	-0.201
	0.3452	0.9333	0.4193		0.3452	0.1578	0.5822
	Great-Egret
		Pantanal			Rio Grande do Sul
Relationship	UR	HS	FS		UR	HS	FS
Q&Gr	-0.067±0.017	0.265±0.075	0.523±0.007		-0.006±0.008	0.264±0.006	0.483±0.042
	-0.063	-0.006	-0.032		-0.034	-0.078	-0.067
	0.7564	0.3452	0.5674		0.2398	0.4537	0.7453
L&Rr	0.006±0.056	0.198±0.035	0.456±0.078		0.102±0.023	0.231±0.102	0.453±0.023
	-0.124	-0.186	-0.288		-0.219	-0.211	-0.432
	0.1656	0.293	0.4783		0.3421	0.4234	0.5421
