# Supplementary material for: Reconstructing genetic mating systems in the absence of parental information in colonially breeding waterbirds
Source: BMC Evol Biol. 2011 Jul 8;11:196. doi: 10.1186/1471-2148-11-196 (PMC3141440; doi:10.1186/1471-2148-11-196)
Supplement: Additional file 4 — Table S4 - Excel spreadsheet. Misclassification rates expected for Roseate Spoonbill, Wood Stork and Great Egret nestling-pairs (Queller & Goodnight's 1989 index: Q&Gr; and Lynch & Ritland's 1999 index: L&Rr), estimated as the proportion misclassified out of 1.000 simulated pairs of unrelated (UR), half-siblings (HS) and full-siblings (FS), based on allele frequencies observed in samples from Amapa state, Pantanal region and Rio Grande do Sul state (Brazil) (simulations performed as in Russello & Amato, 2004). [file 1471-2148-11-196-S4.XLSX]

## Sheet: Plan1
Additional file 4 - Table S4
Misclassification rates expected for Roseate Spoonbill, Wood Stork and Great Egret nestling-pairs (Queller & Goodnight’s 1989 index: Q&Gr; and Lynch & Ritland’s 1999 index: L&Rr),
estimated as the proportion misclassified out of 1.000 simulated pairs of unrelated (UR), half-siblings (HS) and full-siblings (FS),
based on allele frequencies observed in samples from Amapa state, Pantanal region and Rio Grande do Sul state (Brazil) (simulations performed as in Russello & Amato, 2004).
		Roseate Spoonbill						Wood Stork				Great Egret
		Amapa		Pantanal		Rio Grande do Sul		Amapa		Pantanal		Pantanal		Rio Grande
														do Sul
		Q&Gr	L&Rr	Q&Gr	L&Rr	Q&Gr	L&Rr	Q&Gr	L&Rr	Q&Gr	L&Rr	Q&Gr	L&Rr	Q&Gr	L&Rr
Simulated	Class. as
FS	UR	0.174	0.219	0.195	0.233	0.181	0.239	0.17	0.217	0.175	0.215	0.122	0.199	0.13	0.204
UR	FS	0.112	0.184	0.165	0.222	0.133	0.215	0.147	0.198	0.144	0.186	0.172	0.245	0.176	0.243
HS	FS	0.313	0.321	0.341	0.356	0.324	0.342	0.339	0.343	0.343	0.359	0.32	0.344	0.318	0.346
FS	HS	0.299	0.334	0.315	0.346	0.286	0.344	0.275	0.333	0.302	0.334	0.301	0.359	0.305	0.358
UR	HS	0.216	0.319	0.245	0.268	0.356	0.375	0.262	0.318	0.243	0.313	0.23	0.335	0.231	0.336
HS	UR	0.317	0.377	0.332	0.383	0.25	0.362	0.325	0.381	0.314	0.379	0.326	0.397	0.326	0.394
