# Supplementary material for: Reconstructing genetic mating systems in the absence of parental information in colonially breeding waterbirds
Source: BMC Evol Biol. 2011 Jul 8;11:196. doi: 10.1186/1471-2148-11-196 (PMC3141440; doi:10.1186/1471-2148-11-196)
Supplement: Additional file 5 — Table S5 - Excel spreadsheet. Mean value of pairwise relatedness (r) (in italics) ± standard deviation (S.D.) estimated among and inside nests for each species and sample site. [file 1471-2148-11-196-S5.XLSX]

## Sheet: Plan1
Additional file 5 -Table S5
Mean value of pairwise relatedness (r) (in italics) ± standard deviation (S.D.) estimated among and inside nests for each species and sample site.
	Wood Stork		Roseate Spoonbill			Great Egret
	Pantanal	Amapa	Pantanal	Amapa	Rio Grande do Sul	Pantanal	Rio Grande do Sul
Among nests	0.005 ± 0.006	-0.065 ± 0.046	0.007 ± 0.026	0.015 ± 0.012	-0.081 ± 0.006	-0.015 ± 0.005	-0.025 ± 0.011
Inside nests	-0.109 ± 0.060	-0.060 ± 0.036	0.310 ± 0.076	0.164 ± 0.061	0.035 ± 0.066	0.281 ± 0.037	0.366 ± 0.038
