# Supplementary material for: Reconstructing genetic mating systems in the absence of parental information in colonially breeding waterbirds
Source: BMC Evol Biol. 2011 Jul 8;11:196. doi: 10.1186/1471-2148-11-196 (PMC3141440; doi:10.1186/1471-2148-11-196)
Supplement: Additional file 6 — Table S16 - Excel spreadsheet. Number of dyads examined, number of dyads categorized and number of dyads in each one of the relationship categories, for each species: full-siblings (FS), half-siblings (HS) or unrelated (UR). [file 1471-2148-11-196-S6.XLSX]

## Sheet: Plan1
Additional file 6 - Table S6
Number of dyads examined, number of dyads categorized and number of dyads in each one of the relationship categories, for each species: full-sibs (FS), half-sibs (HS) or unrelated (UR).
Roseate Spoonbill
Region	No. of studied pairs	No. of categorized pairs	Categorized as
			UR	HS	FS
Amapa	56	13	0	0	13
Pantanal	23	7	2	1	4
Rio Grande do Sul	68	17	7	1	9
Total	147	37	9	2	26
Wood Stork
Region	No. of studied pairs	No. of categorized pairs	Categorized as
			UR	HS	FS
Amapa	151	26	19	0	7
Pantanal	43	3	3	0	0
Total	194	29	22	0	7
Great Egret
Region	No. of studied pairs	No. of categorized pairs	Categorized as
			UR	HS	FS
Pantanal	34	10	0	0	10
Rio Grande do Sul	35	15	0	0	15
Total	69	25	0	0	25
