# Supplementary material for: Reconstructing genetic mating systems in the absence of parental information in colonially breeding waterbirds
Source: BMC Evol Biol. 2011 Jul 8;11:196. doi: 10.1186/1471-2148-11-196 (PMC3141440; doi:10.1186/1471-2148-11-196)
Supplement: Additional file 7 — Table S7 - Excel spreadsheet. Kinship patterns for Wood Stork (Mycteria americana) nestling-pairs sampled inside nests in breeding colonies from Amapa state, Brazil. For each pair, pairwise relatedness value (Queller & Goodnight 1989 index; Q&Gr), most likely relationship category (ML-R, as indicated by the maximum likelihood method in the program ML-Relate, Kalinowski et al. 2006), probability value (P) of hypothesis testing to establish the significance of the ML-R category (HP: putative hypothesis; HA: alternative hypothesis: a P value < 0.005 indicates that HP is more in agreement with the genetic data than the HA), and the score value for kinship reconstruction in PEDIGREE (Herbinger, 2006) are shown. All estimates were computed based on allele frequencies observed in nine microsatellite loci. UR: unrelated; FS: full-siblings; HS: half-siblings. [file 1471-2148-11-196-S7.XLSX]

## Sheet: Plan1
Additional file 7 - Table S7
Kinship patterns for Wood Stork (Mycteria americana) nestling-pairs sampled inside nests in breeding colonies from Amapa state, Brazil. For each pair, pairwise relatedness value (Queller & Goodnight 1989 index; Q&Gr),
most likely relationship category (ML-R, as indicated by the maximum likelihood method in the program ML-Relate, Kalinowski et al. 2006),
probability value (P) of hypothesis testing to establish the significance of the ML-R category (HP: putative hypothesis; HA: alternative hypothesis:
a P value < 0.005 indicates that HP is more in agreement with the genetic data than the HA), and the score value for kinship reconstruction in Pedigree (Herbinger, 2006) are shown.
All estimates were computed based on allele frequencies observed in nine microsatellite loci. UR: unrelated; FS: full-siblings; HS: half-siblings.
¶ * = P < 0.05; ** = P < 0.005; *** = P < 0.001;
§ Pedigree values correspond to FS or HS, depending on the pair (minimum value for likely unrelated samples: FS = 0.00005, HS = 0.01; maximum value for likely related samples: FS = 1,1663.68, HS = 177.44).
Nest	Pair	Q&Gr	ML-R¶	P(HP/ HA)	Pedigree§	Relationship
1	L73 – L75	-0.207	UR**	UR/FS 0.006	0.047
1	L74 – L73	-0.4175	UR	UR/FS 0.054	0.243
1	L74 – L75	0.4752	FS*	FS/UR 0.043	4.819
2	L76 – L77	0.3456	FS	FS/UR 0.156	1.125
2	L76 – L78	-0.12	UR*	UR/FS 0.029	0.154
2	L77 – L78	0.1994	HS	HS/FS 0.185	0.826
3	L79 – L80	-0.23	UR*	UR/FS 0.078	0.081
3	L79 – L81	-0.141	UR	UR/FS 0.058	0.293
3	L80 – L81	0.4274	HS	HS/FS 0.182	1.665
4	L83 – L84	0.134	UR*	UR/FS 0.033	0.179
4	L82 – L83	0.1843	HS	HS/FS 0.286	1.062
4	L82 – L84	0.3899	HS	HS/FS 0.209	0.895
5	L85 – L86	-0.111	UR**	UR/FS 0.008	0.058
6	L87 – L89	-0.032	UR**	UR/FS 0.013	0.067
6	L88 – L87	0.3779	HS	HS/FS 0.140	0.872
6	L88 – L89	0.136	HS	HS/FS 0.284	2.997
7	L90 – L91	-0.621	UR***	UR/FS 0.000	0.012	UR
8	L92 – L93	-0.338	UR**	UR/FS 0.000	0.013
9	L94 – L96	0.063	UR**	UR/FS 0.011	0.094
9	L95 – L96	0.103	UR*	UR/FS 0.031	0.488
9	L94 – L95	0.3517	FS	UR/FS 0.089	0.4
10	L97 – L98	-0.312	UR***	UR/FS 0.000	0.004	UR
10	L98 – L99	0.047	UR*	UR/FS 0.031	0.155
10	L97 – L99	0.3944	HS	HS/FS 0.265	1.046
11	L101 – L102	-0.179	UR**	UR/FS 0.037	0.066
11	L101 – L103	-0.251	UR**	UR/FS 0.000	0.046
11	L102 – L103	-0.1201	UR	UR/FS 0.009	2.45
12	L104 – L105	0.101	UR*	UR/FS 0.032	0.175
12	L104 – L106	0.3454	UR	UR/FS 0.085	0.398
12	L105 – L106	0.0913	HS	HS/FS 0.141	0.585
13	L107 – L108	-0.164	UR**	UR/FS 0.003	0.024
14	L109 – L110	-0.517	UR**	UR/FS 0.003	0.024
15	L111 – L112	-0.545	UR***	UR/FS 0.000	0.034	UR
15	L111 – L113	-0.295	UR**	UR/FS 0.015	0.078
15	L112 – L113	0.05	UR**	UR/FS 0.013	0.074
16	L114 – L115	0.6791	FS*	FS/UR 0.017	8.772
16	L114 – L116	0.6295	FS*	FS/UR 0.024	3.276
16	L115 – L116	0.4585	FS	FS/UR 0.125	1.156
17	L117 – L118	-0.282	UR**	UR/FS 0.011	0.231
17	L117 – L119	-0.329	UR*	UR/FS 0.001	0.005
17	L118 – L119	0.1697	UR*	UR/FS 0.012	1.343
18	L120 – L121	0.203	HS*	UR/FS 0.024	0.145
19	L123 – L124	-0.025	UR*	UR/FS 0.019	0.101
20	L125 – L126	0.014	UR**	UR/FS 0.015	0.091
21	L127 – L128	-0.605	UR**	UR/FS 0.013	0.153
22	L129 – L131	-0.283	UR**	UR/FS 0.002	0.621
22	L129 – L130	0.221	FS	FS/UR 0.233	0.026
22	L130– L131	-0.0002	UR	UR/FS 0.052	1.037
23	L132 – L134	0.015	UR**	UR/FS 0.016	0.087
23	L132 – L133	-0.3866	UR	UR/FS 0.081	0.365
23	L132 – L135	-0.228	UR**	UR/FS 0.016	0.088
23	L133 – L134	0.033	UR*	UR/FS 0.041	0.184
23	L134 – L135	0.208	HS*	UR/FS 0.044	0.212
23	L133 – L135	0.516	FS	FS/UR 0.067	2.501
24	L137 – L138	0.152	HS*	UR/FS 0.042	0.214
24	L136 – L137	-0.214	UR	UR/FS 0.064	0.295
24	L136 – L138	-0.044	UR	UR/FS 0.070	0.345
25	L139 – L140	0.104	HS*	UR/FS 0.016	0.113
26	L141 – L142	-0.37	UR**	UR/FS 0.003	0.074
26	L141 – L143	0.276	HS*	UR/FS 0.038	0.564
26	L142 – L143	-0.159	HS	HS/FS 0.088	0.086
27	L144 – L145	-0.085	UR**	UR/FS 0.004	0.035
27	L145 – L146	-0.37	UR***	HS/FS 0.204	0.032	UR
27	L145 – L147	-0.336	UR**	UR/FS 0.003	0.09
27	L144 – L146	0.621	HS	HS/FS 0.204	1.86
27	L146 – L147	0.2938	FS*	FS/UR 0.034	0.481
27	L144 – L147	0.1146	UR	UR/FS 0.068	0.773
28	L148 – L149	0.2092	HS	HS/FS 0.060	0.562
29	L150 – L151	-0.563	UR***	UR/FS 0.000	0.004	UR
29	L150 – L152	-0.86	UR***	UR/FS 0.000	0.005	UR
29	L151 – L152	0.1415	UR*	FS/UR 0.018	0.602
30	L154 – L155	-0.207	UR*	UR/FS 0.045	0.268
30	L153 – L154	0.7929	FS*	FS/UR 0.016	9.637
30	L153 – L155	-0.1267	UR	UR/FS 0.057	0.36
31	L156 – L157	0.042	UR*	UR/FS 0.033	0.191
31	L156 – L158	0.003	UR*	UR/FS 0.025	0.189
31	L157 – L158	-0.424	UR***	UR/FS 0.000	0.012	UR
32	L159 – L160	0.002	UR**	UR/FS 0.015	0.095
32	L159 – L161	-0.262	UR***	UR/FS 0.000	0.011	UR
32	L160 – L161	0.8418	FS**	FS/UR 0.004	20.132	FS
33	L163 – L164	0.127	UR*	UR/FS 0.034	0.224
33	L162 – L163	0.5479	FS**	FS/UR 0.007	19.529	FS
33	L162 – L164	0.1098	UR**	UR/FS 0.007	0.391
34	L168 – L169	-0.153	UR**	UR/FS 0.005	0.049
35	L170 – L171	-0.465	UR***	UR/FS 0.000	0.009	UR
36	L173 – L174	-0.464	UR**	UR/FS 0.001	0.012
37	L175 – L176	-0.507	UR**	UR/FS 0.001	0.014
38	L182 – L183	0.203	HS*	UR/FS 0.023	0.165
39	L177 – L178	0.2785	FS	FS/UR 0.075	2.771
40	L179 – L180	0.4448	FS*	FS/UR 0.014	4.832
41	L182 – L184	-0.479	UR**	UR/FS 0.001	0.008
41	L183 – L184	-0.501	UR**	UR/FS 0.013	0.09
41	L182 – L183	0.1156	UR*	UR/FS 0.030	0.165
42	L185 – L186	0	UR*	UR/FS 0.015	0.099
43	L189 – L190	-0.28	UR**	UR/FS 0.001	0.02
44	L191 – L192	-0.532	UR***	UR/FS 0.000	0.003	UR
45	L193 – L194	-0.109	UR*	UR/FS 0.039	0.175
46	L195 – L196	-0.1632	HS	HS/FS 0.088	0.518
47	L197 – L198	0.3228	FS	FS/UR 0.076	0.867
48	L199 – L200	-0.003	UR*	UR/FS 0.027	0.146
48	L199 – L201	0.106	UR*	UR/FS 0.031	0.175
48	L200 – L201	0.7878	FS*	UR/FS 0.047	3.721	FS
49	L203 – L204	0.107	UR*	UR/FS 0.020	0.151
50	L206 – L207	0.3852	FS**	FS/UR 0.004	17.38	FS
51	L209 – L210	-0.475	UR***	UR/FS 0.000	0.011	UR
52	L214 – L216	-0.403	UR***	UR/FS 0.000	0.005	UR
53	L230 – L231	0.7906	FS	FS/UR 0.001	13.754	FS
54	L232 – L233	0.2828	UR	UR/FS 0.078	0.054
55	L212 – L213	0.2727	FS*	FS/UR 0.033	1.042
56	L217 – L218	-0.624	UR**	UR/FS 0.004	0.037
57	L219 – L220	-0.016	UR*	UR/FS 0.022	0.11
57	L219 – L221	-0.143	UR**	UR/FS 0.001	0.016
57	L220 – L221	0.5154	HS	HS/FS 0.263	1.057
58	L222 – L223	0.018	UR*	UR/FS 0.015	0.228
58	L222 – L224	0.3304	HS	HS/FS 0.056	1.425
58	L223 – L224	0.2434	UR*	UR/FS 0.016	3.202
59	L226 – L227	-0.163	UR**	UR/FS 0.012	0.224
59	L226 – L228	-0.16	UR**	UR/FS 0.001	0.04
59	L227 – L228	0.4986	FS**	FS/UR 0.001	1.893
60	L235 – L236	-0.238	UR**	UR/FS 0.001	0.013
61	L237 – L238	-0.143	UR**	UR/FS 0.002	0.024
62	L239 – L240	0.5397	FS*	FS/UR 0.002	1.067
62	L239 – L241	0.1662	UR	UR/FS 0.152	0.007
62	L240 – L241	0.3381	FS*	FS/UR 0.014	1.098
63	L242 – L243	-0.139	UR**	UR/FS 0.011	0.078
63	L242 – L244	-0.506	UR**	UR/FS 0.002	0.023
63	L243 – L244	-0.1493	HS	HS/FS 0.162	1.055
64	L245 – L246	-0.144	UR**	UR/FS 0.003	0.027
64	L246 – L247	0.1587	FS	FS/UR 0.104	1.516
64	L245 – L247	-0.308	UR***	UR/FS 0.000	0.027	UR
65	L249 – L250	0.2834	UR	UR/FS 0.058	0.315
66	L251 – L252	0.0532	UR	UR/FS 0.053	0.298
67	L253 – L254	0.189	HS*	UR/FS 0.033	0.19
68	L255 – L256	-0.368	UR**	UR/FS 0.003	0.032
68	L255 – L257	-0.173	UR***	UR/FS 0.000	0.009	UR
68	L256 – L257	0.332	HS	HS/FS 0.289	4.816
69	L259 – L260	-0.611	UR***	UR/FS 0.000	0.01	UR
70	L261 – L262	0.5267	FS*	FS/UR 0.015	11.707	FS
70	L261 – L263	0.3536	FS*	FS/UR 0.053	3.868	FS
70	L262 – L263	0.999	FS***	FS/UR 0.000	15.724	FS
71	L264 – L265	-0.072	UR**	UR/FS 0.003	0.034
72	L267 – L268	-0.238	UR**	UR/FS 0.004	0.035
73	L272 – L273	-0.174	UR**	UR/FS 0.003	0.029
74	L274 – L275	0.047	UR**	UR/FS 0.001	0.005
75	L279 – L280	-0.489	UR***	UR/FS 0.000	0.008	UR
76	L277 – L278	0.0905	UR	HS/FS 0.231	0.009
77	L283 – L284	-0.145	UR	UR/FS 0.052	0.316
78	L285 – L286	-0.3081	UR	UR/FS 0.099	0.518
79	L287 – L288	0.1032	UR*	FS/UR 0.048	3.219
80	L289 – L290	-0.471	UR**	UR/FS 0.001	0.021
81	L291 – L292	-0.082	UR*	UR/FS 0.022	0.106
