# Supplementary material for: Reconstructing genetic mating systems in the absence of parental information in colonially breeding waterbirds
Source: BMC Evol Biol. 2011 Jul 8;11:196. doi: 10.1186/1471-2148-11-196 (PMC3141440; doi:10.1186/1471-2148-11-196)
Supplement: Additional file 8 — Table S8 - Excel spreadsheet. Kinship patterns for Wood Stork (Mycteria americana) nestling-pairs sampled inside nests in breeding colonies from Pantanal region, Brazil. For each pair, pairwise relatedness value (Queller & Goodnight 1989 index; Q&Gr), most likely relationship category (ML-R, as indicated by the maximum likelihood method in the program ML-Relate, Kalinowski et al. 2006), probability value (P) of hypothesis testing to establish the significance of the ML-R category (HP: putative hypothesis; HA: alternative hypothesis: a P value < 0.005 indicates that HP is more in agreement with the genetic data than the HA), and the score value for kinship reconstruction in PEDIGREE (Herbinger, 2006) are shown. All estimates were computed based on allele frequencies observed in nine microsatellite loci. UR: unrelated; FS: full-siblings; HS: half-siblings; Relat.: relationship identified. [file 1471-2148-11-196-S8.XLSX]

## Sheet: Plan1
Additional file 8 - Table S8
Kinship patterns for Wood Stork (Mycteria americana) nestling-pairs sampled inside nests in breeding colonies from Pantanal region, Brazil. For each pair, pairwise relatedness value (Queller & Goodnight 1989 index; Q&Gr),
most likely relationship category (ML-R, as indicated by the maximum likelihood method in the program ML-Relate, Kalinowski et al. 2006),
probability value (P) of hypothesis testing to establish the significance of the ML-R category (HP: putative hypothesis; HA: alternative hypothesis:
a P value < 0.005 indicates that HP is more in agreement with the genetic data than the HA), and the score value for kinship reconstruction in Pedigree (Herbinger, 2006) are shown.
All estimates were computed based on allele frequencies observed in nine microsatellite loci. UR: unrelated; FS: full-siblings; HS: half-siblings; Relat.: relationship identified.
¶ * = P < 0.05; ** = P < 0.005; *** = P < 0.001;
§ Pedigree values correspond to FS or HS, depending on the pair (minimum value for likely unrelated samples: FS = 0.00001, HS = 0.01; maximum value, likely related samples: FS = 2,939.72, HS = 37.32).
Nest #	Pair	Q&Gr	ML-R¶	P(HP/ HA)	Pedigree§	Relationship
1	A041 - A042	-0.1705	U*	UR/FS 0.009	0.282
2	A046 – A047	0.2566	HS	HS/FS 0.563	1.501
3	A048 – A049	0.0107	UR*	UR/FS 0.027	0.032
4	A052 – A054	-0.5596	UR**	UR/FS 0.007	0.062
5	A058 – A059	-0.2824	UR*	UR/FS 0.020	0.133
6	A060 – A061	-0.3873	UR**	UR/FS 0.007	0.048
7	A062 – A063	-0.3709	UR**	UR/FS 0.000	0.074
8	A076 – A079	-0.9777	UR***	UR/FS 0.000	0.002	UR
9	A077 – A078	-0.7724	UR***	UR/FS 0.000	0.007	UR
10	A080 – A081	-0.7787	UR**	UR/FS 0.000	0.083
11	A003 – A004	-0.5402	UR**	UR/FS 0.003	0.052
12	A010 – A011	-0.2356	UR**	UR/FS 0.048	0.026
13	A012 – A013	-0.045	UR	UR/FS 0.063	0.013
14	A017 – A018	-0.0634	UR*	UR/FS 0.020	0.009
15	A024 – A023	-0.365	UR	UR/FS 0.083	0.031
16	A025 – A026	0.0061	UR*	UR/FS 0.023	0.162
17	A027 – A028	-0.0567	UR*	UR/FS 0.008	0.093
18	A117 – A116	-0.212	UR**	UR/FS 0.006	0.006
19	A120 – A119	0.0648	UR*	UR/FS 0.032	0.127
20	A122 – A123	0.0997	UR*	UR/FS 0.031	0.177
21	A124 – A125	0.3521	FS	FS/UR 0.144	2.774
22	A155 – A156	-0.4181	UR*	FS/UR 0.049	0.193
22	A154 - A156	0.2536	HS	HS/FS 0.23	1.212
22	A155 – A154	0.4561	FS*	FS/UR 0.049	2.684
23	A164 – A165	0.0506	UR*	UR/FS 0.028	0.178
24	A170 – A169	-0.008	UR**	UR/FS 0.003	0.023
25	A172 – A173	0.1275	HS*	UR/FS 0.033	0.156
26	A176 – A177	-0.2546	UR	UR/FS 0.061	0.472
27	A185 – A186	-0.8415	UR*	UR/FS 0.012	0.564
28	T03 – T04	-0.096	UR	UR/FS 0.054	0.257
29	T11 – T12	0.5722	FS	FS/UR 0.115	3.384
30	T16 – T17	-0.4711	UR*	UR/FS 0.046	0.243
31	T22 – T23	-0.2582	UR***	UR/FS 0.001	0.048	UR
32	T38 – T39	-0.1285	UR**	UR/FS 0.008	0.049
33	T230 – T231	-0.1979	UR**	UR/FS 0.005	0.035
34	T237 – T238	-0.1305	UR**	UR/FS 0.008	0.051
35	T240 – T241	0.4544	HS	HS/FS 0.188	0.067
36	T244 – T245	-0.5269	UR**	UR/FS 0.000	0.003
37	T250 – T251	-0.2486	UR**	UR/FS 0.002	0.031
38	T254 – T255	0.828	FS*	FS/UR 0.045	3.442
39	T257 – T258	0.1434	UR*	UR/FS 0.038	0.245
40	T259 – T260	0.3055	FS*	FS/UR 0.045	0.862
41	T270 – T271	0.3416	FS	FS/U 0.057	1.84
