# Supplementary material for: Reconstructing genetic mating systems in the absence of parental information in colonially breeding waterbirds
Source: BMC Evol Biol. 2011 Jul 8;11:196. doi: 10.1186/1471-2148-11-196 (PMC3141440; doi:10.1186/1471-2148-11-196)
Supplement: Additional file 9 — Table S9 - Excel spreadsheet. Kinship patterns for Roseate Spoonbill (Platalea ajaja) nestling-pairs sampled inside nests in breeding colonies from Amapa State, Brazil. For each pair, pairwise relatedness value (Queller & Goodnight 1989 index; Q&Gr), most likely relationship category (ML-R, as indicated by the maximum likelihood method in the program ML-Relate, Kalinowski et al. 2006), probability value (P) of hypothesis testing to establish the significance of the ML-R category (HP: putative hypothesis; HA: alternative hypothesis: a P value < 0.005 indicates that HP is more in agreement with the genetic data than the HA), and the score value for kinship reconstruction in PEDIGREE (Herbinger, 2006) are shown. All estimates were computed based on allele frequencies observed in five microsatellite loci. UR: unrelated; FS: full-siblings; HS: half-siblings. [file 1471-2148-11-196-S9.XLSX]

## Sheet: Plan1
Additional file 9 - Table S9
Kinship patterns for Roseate Spoonbill (Platalea ajaja) nestling-pairs sampled inside nests in breeding colonies from Amapa State, Brazil. For each pair, pairwise relatedness value (Queller & Goodnight 1989 index; Q&Gr),
most likely relationship category (ML-R, as indicated by the maximum likelihood method in the program ML-Relate, Kalinowski et al. 2006),
probability value (P) of hypothesis testing to establish the significance of the ML-R category (HP: putative hypothesis; HA: alternative hypothesis:
a P value < 0.005 indicates that HP is more in agreement with the genetic data than the HA), and the score value for kinship reconstruction in Pedigree (Herbinger, 2006) are shown.
All estimates were computed based on allele frequencies observed in five microsatellite loci. UR: unrelated; FS: full-siblings; HS: half-siblings.
¶ * = P < 0.05; ** = P < 0.005; *** = P < 0.001
§ Pedigree values correspond to FS or HS, depending on the pair (minimum value for likely unrelated samples: FS = 0.00009, HS = 0.0312; maximum value, likely related samples: FS = 2,686.35, HS = 66.97)
Nest #	Pair	Q&Gr	ML-R¶	P(HP/ HA)	Pedigree§	Relationship
1	M121-M120	0.0997	UR	UR/FS 0.0291	0.196
1	M120-M119	-0.2578	UR*	UR/FS 0.0128	0.005
1	M121-M119	-0.2579	UR*	UR/FS 0.0286	0.004
2	M123-M122	-0.0749	UR*	UR/FS 0.0087	0.081
3	M145-M144	0.8167	FS**	FS/UR 0.0112	56.51	FS
3	M146-M144	0.3134	HS	FS/UR 0.0271	1.803
3	M146-M145	0.1782	HS	FS/UR 0.0953	0.81
4	M154-M153	0.1708	HS	HS/FS 0.3354	1.059
5	M158-M157	-0.1145	UR**	UR/FS 0.001	0.007
6	M175-M173	0.1919	HS	FS/UR 0.0865	1.129
6	M175-M174	0.4652	FS*	FS/UR 0.0221	4.675
6	M174-M173	0.3711	FS	FS/UR 0.0865	0.606
7	M181-M180	0.99	FS***	FS/UR 0.0000	2006.49	FS
8	M183-M182	0.2097	UR	UR/FS 0.0038	0.009
9	M185-M184	-0.2578	UR**	UR/FS 0.0023	0.024
10	M246-M245	-0.1349	UR*	UR/FS 0.0366	0.166
11	M307-M306	-0.0637	UR	UR/FS 0.0188	0.178
12	M310-M309	-0.1459	UR**	UR/FS 0.0053	0.029
13	M315-M313	0.2702	UR*	UR/FS 0.0274	0.212
13	M314-M313	0.1802	HS	FS/UR 0.0875	0.821
13	M315-M314	0.0077	UR*	UR/FS 0.0282	0.042
14	M320-M319	0.99	FS***	FS/UR 0.0000	2542.18	FS
14	M321-M319	0.5679	FS**	FS/UR 0.0003	56.435	FS
14	M321-M320	0.5679	FS**	FS/UR 0.0004	56.435	FS
15	M323-M322	0.4591	FS**	FS/UR 0.0021	22.032	FS
16	M325-M324	-0.1299	UR*	UR/FS 0.0216	0.218
17	M328-M327	0.8311	FS***	FS/UR 0.0002	2686.35	FS
17	M328-M326	-0.1641	UR*	UR/FS 0.0022	0.058
17	M327-M326	-0.1641	UR**	UR/FS 0.0003	0.02
18	M333-M332	-0.0652	UR*	FS/UR 0.0641	0.087
19	M336-M335	0.4657	HS	HS/FS 0.3022	3.476
19	M335-M334	0.4868	FS**	FS/UR 0.0061	15.278	FS
19	M336-M334	0.3971	FS*	FS/UR 0.0316	1.665
20	M354-M353	0.4126	HS	HS/FS 0.2831	0.7
21	M357-M356	0.1101	UR	UR/FS 0.0762	3.134
22	M361-M360	0.2428	UR	FS/UR 0.0853	0.601
22	M360-M359	-0.0707	UR	UR/FS 0.0660	0.086
22	M361-M359	-0.164	UR**	UR/FS 0.0044	0.043
23	M364-M363	0.3711	FS	FS/UR 0.0912	1.686
23	M364-M362	0.3711	FS	FS/UR 0.0886	1.171
23	M363-M362	0.6514	FS**	FS/UR 0.0021	12.175	FS
24	M369-M368	0.3711	FS	FS/UR 0.1389	1.122
24	M369-M367	0.1933	HS**	FS/UR 0.0064	7.904
24	M368-M367	-0.2578	UR*	UR/FS 0.0636	0.084
25	M371-M370	-0.0188	UR**	UR/FS 0.0976	0.076
26	M387-M385	0.4772	FS**	UR/FS 0.0734	7.276
26	M387-M386	0.3804	FS*	FS/UR 0.0151	2.544
26	M386-M385	0.102	UR*	UR/FS 0.0734	0.217
27	M391-M390	0.5017	FS*	FS/UR 0.0568	6.148
27	M392-M390	0.4294	FS**	FS/UR 0.0085	6.611	FS
27	M392-M391	0.0894	UR*	HS/FS 0.296	0.312
28	M397-M396	0.535	FS*	FS/UR 0.0438	3.43	FS
28	M397-M395	0.204	HS*	HS/FS 0.041	2.408
28	M396-M395	0.3791	FS**	FS/UR 0.0149	19.526	FS
29	M404-M403	0.3879	FS*	FS/UR 0.0289	2.051
30	M413-M412	0.6271	FS*	FS/UR 0.0429	4.864	FS
