# Supplementary material for: Reconstructing genetic mating systems in the absence of parental information in colonially breeding waterbirds
Source: BMC Evol Biol. 2011 Jul 8;11:196. doi: 10.1186/1471-2148-11-196 (PMC3141440; doi:10.1186/1471-2148-11-196)
Supplement: Additional file 10 — Table S10 - Excel spreadsheet. Kinship patterns for Roseate Spoonbill (Platalea ajaja) nestling-pairs sampled inside nests in breeding colonies from Pantanal region, Brazil. For each pair, pairwise relatedness value (Queller & Goodnight 1989 index; Q&Gr), most likely relationship category (ML-R, as indicated by the maximum likelihood method in the program ML-Relate, Kalinowski et al. 2006), probability value (P) of hypothesis testing to establish the significance of the ML-R category (HP: putative hypothesis; HA: alternative hypothesis: a P value < 0.005 indicates that HP is more in agreement with the genetic data than the HA), and the score value for kinship reconstruction in PEDIGREE(Herbinger, 2006) are shown. All estimates were computed based on allele frequencies observed in five microsatellite loci. UR: unrelated; FS: full-siblings; HS: half-siblings. [file 1471-2148-11-196-S10.XLSX]

## Sheet: Plan1
Additional file 10 - Table S10
Kinship patterns for Roseate Spoonbill (Platalea ajaja) nestling-pairs sampled inside nests in breeding colonies from Pantanal region, Brazil. For each pair, pairwise relatedness value (Queller & Goodnight 1989 index; Q&Gr),
most likely relationship category (ML-R, as indicated by the maximum likelihood method in the program ML-Relate, Kalinowski et al. 2006),
probability value (P) of hypothesis testing to establish the significance of the ML-R category (HP: putative hypothesis; HA: alternative hypothesis:
a P value < 0.005 indicates that HP is more in agreement with the genetic data than the HA), and the score value for kinship reconstruction in Pedigree (Herbinger, 2006) are shown
All estimates were computed based on allele frequencies observed in five microsatellite loci. UR: unrelated; FS: full-siblings; HS: half-siblings.
¶ * = P < 0.05; ** = P < 0.005; *** = P < 0.001
§ Pedigree values correspond to FS or HS, depending on the pair (minimum value for likely unrelated samples: FS = 0.0017, HS = 0.0426; maximu value, likely related samples: FS = 197.89, HS = 24.01).
Nest #	Pair	Q&Gr	ML-R¶	P(HP/ HA)	Pedigree§	Relationship
1	T34-T35	-0.1298	UR	UR/FS 0.065	0.297
2	T36-T37	-0.3618	UR**	UR/FS 0.008	0.078
3	T59-T60	0.5183	FS	FS/UR 0.098	1.258
4	T74-T75	0.1415	FS	FS/UR 0.087	1.237
5	T80-T81	0.4948	FS	FS/UR 0.064	0.34
6	T99-T101	0.361	FS	FS/UR 0.052	0.618
6	T100-T101	-0.0824	UR**	UR/FS 0.002	0.112
6	T100-T99	-0.1967	HS	HS/FS 0.067	1.488
7	T102-T103	0.6312	FS***	FS/UR 0.000	197.897	FS
8	T116-T117	0.5461	FS***	FS/UR 0.000	75.603	FS
9	T133-T134	0.3636	HS**	HS/FS 0.001	2.413
10	T136-T137	0.2032	HS*	HS/FS 0.023	1.222
11	T138-T139	0.0962	UR*	UR/FS 0.072	0.838
12	T148-T149	0.7166	HS***	HS/FS 0.000	2.382	HS
13	T164-T165	0.6502	FS*	FS/UR 0.012	4.567	FS
14	T166-T167	0.1102	UR*	UR/FS 0.031	0.12
15	T172-T173	0.2846	FS*	FS/UR 0.011	2.128
15	T172-T174	-0.0716	UR*	UR/FS 0.009	0.188
15	T173-T174	0.5453	FS**	FS/UR 0.001	1.256	FS
16	T176-T177	0.5707	FS	FS/UR 0.072	0.92
17	T178-T180	0.3304	HS	HS/FS 0.098	1.363
17	T178-T179	-0.4949	UR***	UR/FS 0.000	0.027	UR
17	T179-T180	-0.5439	UR***	UR/FS 0.000	0.021	UR
