# Supplementary material for: Reconstructing genetic mating systems in the absence of parental information in colonially breeding waterbirds
Source: BMC Evol Biol. 2011 Jul 8;11:196. doi: 10.1186/1471-2148-11-196 (PMC3141440; doi:10.1186/1471-2148-11-196)
Supplement: Additional file 11 — Table S11 - Excel spreadsheet. Kinship patterns for Roseate Spoonbill (Platalea ajaja) nestling-pairs sampled inside nests in breeding colonies from Rio Grande do Sul, Brazil. For each pair, pairwise relatedness value (Queller & Goodnight 1989 index; Q&Gr), most likely relationship category (ML-R, as indicated by the maximum likelihood method in the program ML-Relate, Kalinowski et al. 2006), probability value (P) of hypothesis testing to establish the significance of the ML-R category (HP: putative hypothesis; HA: alternative hypothesis: a P value < 0.005 indicates that HP is more in agreement with the genetic data than the HA), and the score value for kinship reconstruction in PEDIGREE (Herbinger, 2006) are shown. All estimates were computed based on allele frequencies observed in five microsatellite loci. UR: unrelated; FS: full-siblings; HS: half-siblings. [file 1471-2148-11-196-S11.XLSX]

## Sheet: Plan1
Additional file 11 - Table S11
Kinship patterns for Roseate Spoonbill (Platalea ajaja) nestling-pairs sampled inside nests in breeding colonies from Rio Grande do Sul, Brazil. For each pair, pairwise relatedness value (Queller & Goodnight 1989 index; Q&Gr),
most likely relationship category (ML-R, as indicated by the maximum likelihood method in the program ML-Relate, Kalinowski et al. 2006),
probability value (P) of hypothesis testing to establish the significance of the ML-R category (HP: putative hypothesis; HA: alternative hypothesis:
a P value < 0.005 indicates that HP is more in agreement with the genetic data than the HA), and the score value for kinship reconstruction in Pedigree (Herbinger, 2006) are shown.
All estimates were computed based on allele frequencies observed in five microsatellite loci. UR: unrelated; FS: full-siblings; HS: half-siblings.
¶ * = P < 0.05; ** = P < 0.005; *** = P < 0.001
§ Pedigree values correspond to FS or HS, depending on the pair (minimum value for likely unrelated samples: FS = 0.0009, HS = 0.03; maximum value, likely related samples: FS = 314.22, HS = 166.61)
Nest #	Pair	Q&Gr	ML-R¶	P(HP/ HA)	Pedigree§	Relationship
1	RS036-RS037	0.4085	FS*	FS/UR 0.0699	2.36	FS
2	RS038-RS039	-0.3787	UR*	UR/FS 0.0261	0.152
3	RS040-RS041	0.3105	FS**	FS/UR 0.0502	4.003
3	RS040-RS042	-0.012	UR	FS/UR 0.1012	0.382
3	RS041-RS042	0.2806	HS*	FS/UR 0.0633	2.222
4	RS044-RS046	0.2991	FS	FS/UR 0.1033	0.805
4	RS044-RS045	-0.5077	UR***	UR/FS 0.003	0.036	UR
4	RS045-RS046	-0.0856	HS*	HS/UR 0.0929	3.041
5	RS048-RS049	0.2354	FS***	FS/UR 0.0579	1.521
6	RS050-RS052	-0.5369	UR*	UR/FS 0.0029	0.042
6	RS050-RS051	-0.5844	UR**	UR/FS 0.0103	0.071
6	RS051-RS052	0.8536	FS**	FS/UR 0.0012	68.3
7	RS053-RS054	0.6126	FS***	FS/UR 0.0369	3.205
8	RS060-RS062	0.1053	HS***	FS/UR 0.0139	18.337
8	RS060-RS061	-0.2368	UR***	FS/UR 0.0395	9.719
8	RS061-RS062	0.1241	HS***	HS/FS 0.0146	19.047	HS
9	RS065-RS066	-0.005	UR	UR/FS 0.0272	0.151
10	RS067-RS068	0.5711	FS**	FS/UR 0.0344	5.616	FS
10	RS067-RS069	0.23	UR*	UR/FS 0.0577	0.293
10	RS068-RS069	0.588	FS**	FS/UR 0.0568	3.234
11	RS070-RS073	0.1516	UR*	UR/FS 0.0267	0.172
11	RS070-RS072	-0.2766	UR	UR/FS 0.0445	0.254
11	RS070-RS071	-0.4226	UR*	UR/FS 0.0036	0.035
11	RS071-RS072	-0.0758	HS*	HS/UR 0.0504	2.737
11	RS071-RS073	-0.2308	UR***	UR/FS 0.0042	0.037	UR
11	RS072-RS073	-0.7325	UR***	UR/FS 0.0000	0.002	UR
12	RS074-RS075	0.5822	FS***	HS/UR 0.0374	2.793	FS
13	RS076-RS077	0.5859	FS***	FS/UR 0.0000	211.314	FS
14	RS079-RS080	0.7455	FS***	HS/UR 0.0504	56.161	FS
14	RS079- RS081	-0.4915	UR	HS/UR 0.0810	0.196
14	RS080-RS081	-0.5027	UR***	UR/FS 0.0004	0.012	UR
15	RS082-RS083	-0.0705	HS*	HS/UR 0.0580	2.671
16	RS084-RS086	0.0428	UR	UR/FS 0.0500	0.268
16	RS085-RS086	-0.2963	UR**	UR/FS 0.0000	0.018
16	RS085-RS084	-0.3191	UR*	UR/FS 0.0008	0.071
17	RS087-RS090	0.36	UR*	UR/FS 0.0316	0.231
17	RS087-RS088	0.3043	HS	FS/UR 0.2688	1.252
17	RS087-RS089	-0.0102	UR	UR/FS 0.0308	0.235
17	RS088-RS089	0.0673	UR*	UR/FS 0.0402	0.25
17	RS088-RS090	-0.0577	UR**	UR/FS 0.0057	0.06
17	RS089-RS090	0.5257	FS***	FS/UR 0.0176	14.438	FS
18	RS091-RS092	-0.5046	UR*	UR/FS 0.0033	0.03
19	RS094-RS095	-0.3547	UR*	UR/FS 0.0110	0.07
20	RS096-RS097	-0.2255	UR	UR/FS 0.0153	0.105
21	RS101-RS102	0.5657	FS	FS/UR 0.1091	0.693
22	RS107-RS108	0.4048	FS	FS/UR 0.0134	1.99
23	RS109-RS111	-0.0173	HS	HS/FS 0.0264	1.405
23	RS109-RS110	-0.4152	UR***	UR/FS 0.0006	0.018	UR
23	RS110-RS111	0.6258	FS**	FS/UR 0.0016	114.015	FS
24	RS112-RS113	-0.02	UR*	UR/FS 0.0096	0.07
25	RS114-RS115	-0.7176	UR***	UR/FS 0.0000	0.006	UR
26	RS117-RS120	0.3798	FS***	FS/UR 0.0932	1.976
26	RS117-RS118	0.3548	FS***	FS/UR 0.0911	1.976
26	RS117-RS119	-0.2287	UR*	UR/FS 0.0128	0.113
26	RS118-RS120	0.7946	FS***	FS/UR 0.0036	27.251	FS
26	RS118-RS119	-0.222	UR*	UR/FS 0.0084	0.076
26	RS119-RS120	-0.0142	UR*	HS/UR 0.1936	3.456
27	RS121-RS122	0.203	FS	FS/UR 0.1625	0.933
28	RS123-RS124	0.1035	FS***	HS/UR 0.2213	1.542
29	RS125-RS126	-0.3898	HS	HS/FS 0.0524	1.099
30	RS127-RS128	0.4793	FS*	FS/UR 0.0517	2.138
31	RS133-RS134	-0.0868	UR*	UR/FS 0.0069	0.065
32	RS135-RS136	-0.7412	UR**	UR/FS 0.0001	0.0017
33	RS138-RS140	0.6502	FS***	FS/UR 0.0194	3.084
33	RS138-RS139	0.0848	UR**	FS/UR 0.1152	1.562
33	RS139-RS140	0.3949	FS*	FS/UR 0.0916	2.002
34	RS141-RS142	-0.5598	UR***	UR/FS 0.0000	0.009	UR
35	RS144-RS145	0.4765	FS***	FS/UR 0.0027	34.936	FS
