# Supplementary material for: Reconstructing genetic mating systems in the absence of parental information in colonially breeding waterbirds
Source: BMC Evol Biol. 2011 Jul 8;11:196. doi: 10.1186/1471-2148-11-196 (PMC3141440; doi:10.1186/1471-2148-11-196)
Supplement: Additional file 12 — Table S12 - Excel spreadsheet. Kinship patterns for Great Egret (Ardea alba egretta) nestling-pairs sampled inside nests in breeding colonies from Pantanal region, Brazil. For each pair, pairwise relatedness value (Queller & Goodnight 1989 index; Q&Gr), most likely relationship category (ML-R, as indicated by the maximum likelihood method in the program ML-Relate, Kalinowski et al. 2006), probability value (P) of hypothesis testing to establish the significance of the ML-R category (HP: putative hypothesis; HA: alternative hypothesis: a P value < 0.005 indicates that HP is more in agreement with the genetic data than the HA), and the score value for kinship reconstruction in PEDIGREE (Herbinger, 2006) are shown. All estimates were computed based on allele frequencies observed in five microsatellite loci. UR: unrelated; FS: full-siblings; HS: half-siblings. [file 1471-2148-11-196-S12.XLSX]

## Sheet: Plan1
Additional file 12 - Table S12
Kinship patterns for Great Egret (Ardea alba egretta) nestling-pairs sampled inside nests in breeding colonies from Pantanal region, Brazil. For each pair, pairwise relatedness value (Queller & Goodnight 1989 index; Q&Gr),
most likely relationship category (ML-R, as indicated by the maximum likelihood method in the program ML-Relate, Kalinowski et al. 2006),
probability value (P) of hypothesis testing to establish the significance of the ML-R category (HP: putative hypothesis; HA: alternative hypothesis:
a P value < 0.005 indicates that HP is more in agreement with the genetic data than the HA), and the score value for kinship reconstruction in Pedigree (Herbinger, 2006) are shown
All estimates were computed based on allele frequencies observed in five microsatellite loci. UR: unrelated; FS: full-siblings; HS: half-siblings.
¶ * = P < 0.05; ** = P < 0.005; *** = P < 0.001
§ Pedigree values correspond to FS or HS, depending on the pair (minimum value for likely unrelated samples: FS = 0.0009, HS = 0.03; maximum value, likely related samples: FS = 314.22, HS = 166.61)
Nest#	Pair	Q&Gr	ML-R¶	P(HP/ HA)	Pedigree§	Relationship
1	T1 – T2	0.2316	HS	HS/FS 0.0501	1.847
2	T6 – T7	0.2854	HS	HS/FS 0.0858	1.093
3	T8 – T9	0.2891	HS	HS/FS 0.0627	1.029
4	T18 – T19	0.5	FS	FS/UR 0.0015	26.907	FS
5	T28 – T29	0.5	FS	FS/UR 0.0120	34.467	FS
6	T44 – T45	0.3056	HS	HS/FS 0.1341	2.909
7	T48 – T49	0.4202	HS	FS/UR 0.0776	17.257
8	T50 – T51	0.2801	FS	HS/FS 0.0252	1.564	FS
9	T53 – T54	0.6315	FS	FS/UR 0.0001	14.92	FS
10	T55 – T54	0.1085	HS	HS/FS 0.1508	3.567
11	T53 – T55	0	UR	UR/FS 0.0008	0.897
12	T62 – T63	0.5	FS	FS/UR 0.0968	12.291	FS
13	T72 – T73	0	UR	UR/FS 0.0038	0.001
14	T76 – T77	0.2378	UR	UR/FS 0.0310	0.002
15	T78 – T79	0	UR	UR/FS 0.0002	0.104
16	T85 – T86	0.1615	UR	UR/FS 0.0642	0.234
17	T87 –T 88	0.2516	UR	UR/FS 0.0712	0.542
18	T93 – T94	0.7295	FS	FS/UR 0.0000	11.209	FS
19	T105 – T106	0.1922	UR	UR/FS 0.0853	0.287
20	T114 – T115	0.149	UR	UR/FS 0.0391	0.398
21	T118 – T119	0	UR	UR/FS 0.0032	0.453
22	T112 – T123	0.1111	UR	UR/FS 0.0664	0.576
23	T125 – T126	0.5	FS	FS/UR 0.0377	36.285	FS
24	T128 – T131	0.0477	UR	UR/FS 0.0059	0.192
25	T129 – T130	0.3219	HS	HS/FS 0.3240	1.287
26	T140 – T141	0.5611	FS	FS/UR 0.0117	23.784	FS
27	T142 – T143	0	UR	UR/FS 0.0008	0.982
28	T144 – T145	0.624	FS	FS/UR 0.0008	26.673	FS
29	T146 – T147	0.6153	FS	FS/UR 0.0039	21.739	FS
30	T162 – T163	0.3378	HS	HS/FS 0.0975	3.187
31	T168 – T169	0.2179	HS	HS/FS 0.1142	3.019
32	T168 – T170	0.0838	UR	UR/FS 0.0229	0.748
33	T169 – T170	0	UR	UR/FS 0.0118	0.728
34	T182 – T183	0.3486	HS	HS/FS 0.3380	4.274
