# Supplementary material for: Reconstructing genetic mating systems in the absence of parental information in colonially breeding waterbirds
Source: BMC Evol Biol. 2011 Jul 8;11:196. doi: 10.1186/1471-2148-11-196 (PMC3141440; doi:10.1186/1471-2148-11-196)
Supplement: Additional file 13 — Table S13 - Excel spreadsheet. Kinship patterns for Great Egret (Ardea alba egretta) nestling-pairs sampled inside nests in breeding colonies from Rio Grande do Sul, Brazil. For each pair, pairwise relatedness value (Queller & Goodnight 1989 index; Q&Gr), most likely relationship category (ML-R, as indicated by the maximum likelihood method in the program ML-Relate, Kalinowski et al. 2006), probability value (P) of hypothesis testing to establish the significance of the ML-R category (HP: putative hypothesis; HA: alternative hypothesis: a P value < 0.005 indicates that HP is more in agreement with the genetic data than the HA), and the score value for kinship reconstruction in PEDIGREE (Herbinger, 2006) are shown. All estimates were computed based on allele frequencies observed in five microsatellite loci. UR: unrelated; FS: full-siblings; HS: half-siblings. [file 1471-2148-11-196-S13.XLSX]

## Sheet: Plan1
Additional file 13 - Table S13
Kinship patterns for Great Egret (Ardea alba egretta) nestling-pairs sampled inside nests in breeding colonies from Rio Grande do Sul, Brazil. For each pair, pairwise relatedness value (Queller & Goodnight 1989 index; Q&Gr),
most likely relationship category (ML-R, as indicated by the maximum likelihood method in the program ML-Relate, Kalinowski et al. 2006),
probability value (P) of hypothesis testing to establish the significance of the ML-R category (HP: putative hypothesis; HA: alternative hypothesis:
a P value < 0.005 indicates that HP is more in agreement with the genetic data than the HA), and the score value for kinship reconstruction in Pedigree (Herbinger, 2006) are shown.
All estimates were computed based on allele frequencies observed in five microsatellite loci. UR: unrelated; FS: full-siblings; HS: half-siblings.
¶ * = P < 0.05; ** = P < 0.005; *** = P < 0.001
§ Pedigree values correspond to FS or HS, depending on the pair (minimum value for likely unrelated samples: FS = 0.0006, HS = 0.073; maximum value, likely related samples: FS = 245.85, HS = 76.98).
Nest#	Pair	Q&Gr	ML-R¶	P(HP/ HA)	Pedigree§	Relationship
1	RS1 – RS2	0.2049	HS	HS/FS 0.0393	1.983
2	RS3 – RS4	0.3415	HS	HS/FS 0.2839	2.783
3	RS5 – RS6	0.7895	FS	FS/UR 0.0000	24.902	FS
4	RS7 – RS8	0.5942	FS	FS/UR 0.0082	21.339	FS
5	RS9 – RS10	0.3656	HS	HS/FS 0.2352	1.849
6	RS9 – RS11	0.3658	HS	HS/FS 0.3101	1.627
7	RS10 – RS11	0.5	FS	FS/HS 0.0343	22.998	FS
8	RS12 – RS13	0.1122	UR	UR/FS 0.0646	0.029
9	RS12 – RS14	0.5475	FS	FS/UR 0.0003	24.837	FS
10	RS13 – RS14	0.1593	UR	UR/FS 0.0612	0.121
11	RS15 – RS16	0.6007	FS	FS/UR 0.0083	28.874	FS
12	RS17 – RS18	0.6501	FS	FS/UR 0.0023	27.738	FS
13	RS17 – RS19	0.2526	UR	UR/FS 0.1462	0.782
14	RS18 - RS19	0.0461	UR	UR/FS 0.0211	0.647
15	RS20 – RS21	0.572	FS	FS/UR 0.0100	26.397	FS
16	RS20 – RS22	0.1604	HS	HS/FS 0.0496	2.774
17	RS21 – RS22	0.7837	FS	FS/UR 0.0049	29.672	FS
18	RS24 – RS25	0.2471	FS	FS/UR 0.0629	26.678	FS
19	RS27 – RS28	0.2611	HS	HS/FS 0.2521	2.283
20	RS29 – RS30	0.1076	HS	HS/FS 0.0241	1.637
21	RS29 – RS31	0.2934	HS	HS/FS 0.4789	2.472
22	RS30 – RS31	0.4208	FS	FS/UR 0.0278	28.293	FS
23	RS32 – RS33	0.35	HS	HS/FS 0.1949	3.572
24	RS32 – RS34	0.7567	FS	FS/HS 0.0285	31.472	FS
25	RS33 – RS34	0.1479	UR	UR/FS 0.0878	0.367
26	RS36 – RS37	0.3903	FS	FS/UR 0.0822	26.478	FS
27	RS36 – RS38	0.5	FS	FS/UR 0.0841	32.89	FS
28	RS37 – RS38	0.7832	FS	FS/UR 0.0007	22.789	FS
29	RS39 – RS40	0.2882	UR	UR/FS 0.1143	0.678
30	RS39 – RS41	0.1337	UR	UR/FS 0.0245	0.781
31	RS40 – RS41	0.05	UR	UR/FS 0.1425	0.671
32	RS42 – RS43	0.1846	HS	HS/FS 0.1263	1.462
33	RS44 – RS45	0.0677	UR	UR/FS 0.0043	0.187
34	RS46 – RS47	0.2691	HS	HS/FS 0.0680	2.416
35	RS48 – RS49	0.5275	FS	FS/UR 0.0072	12.716	FS
